# Supplementary material for: Identification of Laying-Related SNP Markers in Geese Using RAD Sequencing
Source: PLoS One. 2015 Jul 16;10(7):e0131572. doi: 10.1371/journal.pone.0131572 (PMC4504669; doi:10.1371/journal.pone.0131572)
Supplement: S1 Table — (XLSX) [file pone.0131572.s002.xlsx]

## Sheet: Sheet1
Table S1. SNPs and their primers information for the geese
Primer	SNP type	SNP site	Mismatch base pairs	allele-specific primers	common primers	Production size (bp)	Annealing Temperature
Record_106975	G/A	19	CA	AATTCTTGCCTAAATAAC(G/A)	ACACATTGATGCTGCAAATT	87	54
Record_131066	G/A	27	GA	AGCCCCTTCTTTACCCGAT(G/A)	TTATCAACATTGTCAAGTGGAGCC	56	54
Record_134172	A/T	53	CA	GCTGACAGCTCATTTGAT(A/T)	CAGGATCACGTCCTCAAC	67	54
Record_127059	A/T	20	AC	AATTCACTGTCAGAAACCG(A/T)	GATGGGGAAACAGAAAGGT	77	52
Record_106582	C/A	23	TT	TTCAGGGAACTCAAACTATA(C/A)	CTCACGTGGCCTCTACAA	70	58
Record_128247	G/T	51	TT	GTGTGTCTTTCTTATCTCATA(A/C)	TTCCTCCATTGTTTTCAT	70	52
Record_111407	T/A	24	AC	TTTTGGCCGTGGTTTCC(T/A)	ATCAGACCCGTGGTGGAAC	80	60
Record_921	G/A	61	GG	GCGTGATGAGATGTGGAGA(C/T)	TCAGCAGGCAGGTGTTCAG	60	58
Record_79208	C/T	25	GG	AACAGCTTGTGTGATCTGC(C/T)	TCCTTTGGACGATCTGCT	72	57
Record_121861	A/C	44	TC	GGACATAACTTTCCTGACG(A/C)	GTGCTGTTCTAGCCACAAG	64	57
Record_138941	C/T	39	AC	GCTGTGACAGGACTGCG(C/T)	CTGTCAAATATGAATAACAGTGTGC	61	59
Record_129870	G/C	25	TC	TGATGGTATTGCACAAACA(G/C)	CCGTGCCTGCTAGGTT	71	54
Record_137503	G/A	40	GA	CCAGCTGGAGGTTTGAT(G/A)	TGTCGCTTACTTCTACTCTGAT	67	57
Record_118957	A/C	22	TC	TTCAGTTCAGAGCTACACA(A/C)	CGTGAGCACCGCTTAGG	82	57
Record_125205	T/C	35	CC	CCCAGCTTTCCCTTCG(T/C)	GAGGTCATAAAGGCCATCAG	72	56
Record_36395	C/G	21	GG	CGGGAGCTCTCCTCGT(C/G)	GCGATGCTGGCTCACAT	81	62
Record_115789	T/C	62	TC	CCCGGCTGGGGCTGCC(A/G)	TTCCTCTTCCACGCGGCG	74	60
Record_2769	A/G	33	CA	CTCGACTGCTCAGGCAC(A/G)	TGGCGGCGTCCTTCAG	70	61
Record_114611	G/A	27	TC	CAATAGGTATAAAAATGTTCCT(G/A)	CTGGATGGAGTTGTAGGAAA	83	52
Record_2034	A/G	38	GG	ACCTGACCCTTAGGAGGC(A/G)	AGCAGTTGAAACGGAGACG	71	61
Record_8953	T/C	39	CC	ATGGCAGCTGGCAGCC(T/C)	TCCCACATCCAGGCTTGC	68	60
Record_107067	T/G	66	AC	CTTTTCGCCGGCTTTTCT(A/C)	TGCTGACCTGATGCGGTG	72	56
Record_112121	T/C	27	AC	TTGGTTTTACTGAAAGCT(T/C)	GGGTCCATTTTGCAAG	53	54
Record_56640	G/A	20	AC	AATTCAAGAAGTTGTCTCC(G/A)	CTGCAAATACTAACATTGAAAC	80	53
Record_90023	G/A	59	CA	CAGCAGCCCTCCTTATAC(C/T)	AATTCTTCACAGAGCCTTAAAT	77	54
Record_112359	T/G	45	AC	GAAGCGCCTGGTGGCCTCACC(T/G)	TACCTGCCTGAGAGATGGAGTGTTGG	54	67
Record_113932	T/G	64	TC	CATACTTCTGAGCAATATCA(A/C)	AAGTAAAACAGGTGGCCT	68	54
Record_114299	A/G	36	CC	CTTGCAGTCAAGAGGCG(A/G)	GGTGATTAAAGCCCTTGAGA	71	61
Record_1312	A/G	57	TC	GCAGAAATCTCTTCTGAACG(T/C)	CCAAAGACCAAATCCATGC	60	55
Record_97033	G/A	28	TT	CCTCTTGACATTTGGCTC(G/A)	GAGTGATGGCCTGCTGTG	60	61
Record_6238	T/C	57	CA	TCGCTAGGGCCACGAAC(A/G)	TTCTTGCATGCCTGCTATGG	52	62
Record_109696	C/A	62	AC	CAGATCATGCTTATCACC(G/T)	CAAGTGTTGAATTAGACCTGAT	65	59
Record_117192	A/G	49	TG	CCCTGTGTTTCCCTGATCCGG(T/C)	GTGCCCGGGTCAGGGCTTC	56	62
Record_124530	G/C	52	AA	TGCCTCCCGGCTGGTGATAT(C/G)	TTCCAGCCCAGGGGCAAGG	70	61
Record_524	A/G	28	GG	GCCTGAAAGAAAACACAGGA(A/G)	TTGGCTAAGAGTGACATAATCT	53	57
Record_102454	C/T	43	CA	CTGCCCAGACAACAGGAAG(C/T)	CGGGTCTGTCCGATGAGAAG	61	54
Record_131903	C/A	56	TC	GAGCTGTGGAGCAAGCA(G/T)	TGCAAGGAACAGCACGAC	67	58
Record_328	G/A	51	AC	CATGTACAAAAACAGCACA(C/T)	CAAGCGGGAAGAAGAT	62	54
Record_37187	T/A	23	GT	AATTCCTTCCAGATTTGTGTTC(T/A)	TCGCGTGTCTGACGTGACTG	88	61
Record_108617	A/G	54	CC	GAGGGTTTGTTGCGACG(T/C)	AATTCAGCAGCGTTTCCTTC	71	58
Record_130598	T/C	42	AC	CCCAGAACGGAGGAGCC(T/C)	ATCTAACAGGCTTGGGGAAGC	50	55
Record_104978	A/T	67	GG	CACTTTGATTCTGTTGTTGA(T/A)	TATGGCAGATGCAAAAACT	75	54
Record_109695	A/G	45	TC	GGCAAATTTAAAAAATGCCT(T/C)	AATTCATGCAAAGTGTCATTGC	65	51
Record_135849	T/C	61	TG	CTGTGTTGATATTTTCTGATAGT(A/G)	TGTTTAGCAGGAGCACAAC	67	55
Record_135892	A/G	61	GG	TACATTACTACAGGGGATGTGA(T/C)	TCAGCTCCGCGATGAAG	70	56
Record_129877	G/C	28	TC	CACATCTTGTATTTCTGCTCA(G/C）	ATGGGTAACATCTGGTTTTG	58	56
Record_14898	C/T	23	CT	TCACTACTCAGTCGCCATC(C/T)	CGGGATTTTAACCCTATCTT	87	56
Record_111073	G/A	37	GG	CATCAGCCCCCACAGC(G/A)	ACCCAGCAGGCAGCAATG	58	52
Record_126032	T/C	63	TG	CAGACGCCTGGTTCAAGC(A/G)	TTGCAGCTTTCAGATTTCGC	68	60
Record_684	G/T	47	GT	AGGCAGCAGGAGACCCTCTG(G/T)	GTGGCAGCTCCCGTCCTGC	64	64
Record_475	G/A	24	GA	CACCGAGAGCGCAGAC(G/A)	TCCAGGGTACAGAACCTACCC	78	60
Record_88247	G/A	70	AC	TAATTTGGACTCAATCAAAA(C/T)	AGAGAATTTAGTCATATTTGGGT	76	52
Record_135057	G/A	33	CC	TCACTGCTGCAGACACGCA(T/C)	CAGGGGGATTCTAGTAGTTTCCT	55	56
Record_130652	G/A	61	GG	CGATCAAAACAAATGGTAGAC(C/T)	AGTTACATTTAAAAGTGTCTGGTC	72	50
Record_130775	A/G	64	CT	TCACTGCTGCAGACACGCA(T/C)	CAGGGGGATTCTAGTAGTTTCCT	67	62
