# Supplementary material for: Identification of Laying-Related SNP Markers in Geese Using RAD Sequencing
Source: PLoS One. 2015 Jul 16;10(7):e0131572. doi: 10.1371/journal.pone.0131572 (PMC4504669; doi:10.1371/journal.pone.0131572)
Supplement: S2 Table — (XLSX) [file pone.0131572.s003.xlsx]

## Sheet: Sheet1
Table S2. Primers of inverse PCR
Primer	sequence	Length	Enzyme	Product size (bp)	Tm(℃)
106975(W)-S	AAGGCTGACAAAAAAACAAAATCTAATT	28	HindⅢ	2488	62
106975(W)-AS	CAGCTGTGACTTGAAGCAACGCTAT	25
106975(N)-S	TCTAATTTGCAGCATCAATGTGTGAT	26			60
106975(N)-AS	AAGCAACGCTATTTAGGCAAGAATT	25
134172(W)-s	CTGCGAAACCAAATGAGCTGT	21	NcoⅠ	1964	59
134172(W)-AS	GGATGCTGCTTTCACGTTGAG	21
134172(N)-S	CTGCGAAACCAAATGAGCTGT	21			58
134172(N)-AS	TGCTTTCACGTTGAGGACGTG	21
112359(W)-S	GTGGCCAACACTCCATCTCTC	21	HindⅢ	2164	62
112359(W)-as	ACCAGGCGCTTCAGCTTGT	19
112359(N)-S	CTCCATCTCTCAGGCAGGTATG	22			61
112359(N)-AS	CGCTTCAGCTTGTCCAAGGT	20
106582(W)-S	TTTTTGTAGAGGCCACGTGAGGAAG	25	HindⅢ	2623	62
106582(W)-AS	AAGCAAAATTCACAGCAGCCGTTTA	25
106582(N)-S	ACGTGAGGAAGCGCTTTGAGAAGAG	25			63
106582(N)-AS	AGCCGTTTAGTTTGAGTTCCCTGAAT	26
111407(W)-S	GTTCGTGACCAGTTCCACCACGGGT	25	SacⅠ	1508	66
111407(W)-AS	CTGCGTGCTCCAGAACCCAGAAAAC	25
111407(N)-S	CAGTTCCACCACGGGTCTGATTTCA	25			63
111407(N)-AS	CCAGAAAACCACGGCCAAAATGAAT	25
88247(W)-s	CTTTGAAGAAAAAGTCCTTCTGG	23	NcoⅠ	3100	56
88247(W)-as	CAAAACCCAAATATGACTAAATTCT	26
88247(N)-s	CTTTGAAGAAAAAGTCCTTCTGG	23			57
88247(N)-as	CCCAAATATGACTAAATTCTCTACG	25
135057(W)-S	TGACCTTGGAGAATTTCTTTTC	22	HindⅢ	1300	57
135057(W)-as	AACAGACTCATAGCAGAACTAGG	23
135057(N)-S	GAGAATTTCTTTTCTCCCTTTT	22			55
135057(N)-AS	TCATAGCAGAACTAGGAATAAAAG	24
130775(W)-S	TTTTTGTTCTAAATTCGTGTCTGCA	25	kpnⅠ	4711	62
130775(W)-AS	GGAAACTACTAGAATCCCCCTGTGT	25
130775(N)-S	AATTCGTGTCTGCAGCAGTGATTCC	25			63
130775(N)-AS	ATCCCCCTGTGTCTTCCCTAGAATT	25
